# Supplementary material for: 2-Azido-3,4;6,7-di-O-isopropyl­idene-α-d-glycero-d-talo-heptopyran­ose
Source: Acta Crystallogr Sect E Struct Rep Online. 2010 Feb 6;66(Pt 3):o525–6. doi: 10.1107/S1600536810003995 (PMC2983513; doi:10.1107/S1600536810003995)
Supplement: Supplementary file 2 [file e-66-0o525-Isup2.hkl]

data_I
#  4291522    GLS101                       
_audit_creation_date        09-07-08
_audit_creation_method      CRYSTALS 

_cell_length_a                    16.8793(2)
_cell_angle_alpha                 90
_cell_length_b                    16.8793(2)
_cell_angle_beta                  90
_cell_length_c                    15.1043(3)
_cell_angle_gamma                 120

# NOTE Fc on scale of Fo,      0.54240
# Status flags: 
#    o - used in refinement 
#    < - excluded by I/sigmaI cutoff 
#    x - excluded for another reason  

loop_
_refln_index_h
_refln_index_k
_refln_index_l
_refln_F_squared_meas
_refln_F_squared_calc
_refln_F_squared_sigma
_refln_observed_status
  -4   5   0      411.90      399.30        4.63 o
  -1   5   0      917.60     1045.39        9.80 o
  -3   6   0     6351.85     6678.39       89.67 o
   0   6   0     2982.65     2978.29       34.46 o
  -5   7   0     4817.55     4747.10       69.64 o
  -2   7   0     4509.45     4640.17       52.10 o
  -7   8   0      858.15      835.24        9.97 o
  -4   8   0     2047.20     1920.22       25.62 o
  -1   8   0      300.40      294.18        3.29 o
  -6   9   0     2203.10     2210.56       25.77 o
  -3   9   0      794.95      748.00        8.97 o
   0   9   0      299.85      264.03        3.62 o
  -8  10   0      259.70      278.39        3.74 o
  -5  10   0      307.65      293.29        3.91 o
  -2  10   0      817.35      815.78        8.28 o
 -10  11   0       65.40       59.33        1.25 o
  -7  11   0      238.20      223.85        3.33 o
  -4  11   0      504.00      469.72        6.61 o
  -1  11   0     1096.15     1021.64       13.95 o
  -9  12   0      142.15      143.75        2.60 o
  -6  12   0      272.05      275.53        4.18 o
  -3  12   0      135.10      126.34        2.20 o
   0  12   0      745.90      719.86        9.78 o
 -11  13   0      346.45      355.30        5.17 o
  -8  13   0       75.75       74.79        1.48 o
  -5  13   0      273.50      272.35        3.96 o
  -2  13   0       75.45       72.27        1.57 o
 -13  14   0      137.10      139.63        2.74 o
 -10  14   0       26.20       26.14        1.01 o
  -7  14   0      386.90      394.73        5.59 o
  -4  14   0       94.25       96.91        2.17 o
  -1  14   0      111.30       96.27        2.16 o
 -12  15   0      275.15      280.05        5.07 o
  -9  15   0       59.40       61.46        1.36 o
  -6  15   0      821.05      825.33       16.32 o
  -3  15   0      186.10      194.27        3.18 o
   0  15   0      128.75      134.03        2.83 o
 -14  16   0       56.20       67.20        1.79 o
 -11  16   0      132.05      139.10        3.12 o
  -8  16   0     1040.50     1021.03       17.30 o
  -5  16   0      137.95      138.57        3.22 o
  -2  16   0       40.30       40.66        1.49 o
 -16  17   0       27.80       34.08        1.73 o
 -13  17   0      113.75      116.54        4.89 o
 -10  17   0       94.45       93.95        2.08 o
  -7  17   0      670.05      628.51       14.22 o
  -4  17   0       40.40       39.69        1.86 o
  -1  17   0       66.80       66.68        2.40 o
 -15  18   0       28.65       31.98        1.82 o
 -12  18   0      242.65      225.09        9.49 o
  -9  18   0       44.20       50.48        2.34 o
  -6  18   0       15.45       15.34        1.36 o
  -3  18   0       21.40       21.93        1.67 o
   0  18   0       43.95       43.04        2.37 o
 -17  19   0       13.10       14.44        1.67 o
 -14  19   0       93.45       93.07        4.62 o
 -11  19   0       34.80       38.78        2.10 o
  -8  19   0       54.85       61.03        3.20 o
  -5  19   0       31.65       33.73        2.13 o
  -2  19   0       24.50       26.39        2.30 o
 -16  20   0      102.75      106.89        4.35 o
 -13  20   0       86.10       83.01        5.77 o
 -10  20   0        5.35        3.79        2.64 o
  -7  20   0        3.35        6.83        1.75 o
  -4  20   0        1.95        3.93        3.86 o
 -15  21   0       35.25       38.48        4.32 o
 -12  21   0       20.35       21.70        3.25 o
  -9  21   0        5.00        9.40        2.78 o
  -6  21   0       10.65       13.29        2.41 o
  -5   3   1     1822.45     1948.51       19.74 o
  -7   4   1      715.25      695.56        8.25 o
  -4   4   1     3267.00     3484.33       43.92 o
  -1   4   1      361.85      364.87        3.58 o
   2   4   1     9043.95     9214.47      190.31 o
  -9   5   1     1675.50     1652.51       21.69 o
  -6   5   1     1828.45     1833.85       21.08 o
  -3   5   1     3885.55     4064.95       51.94 o
   0   5   1      212.25      209.32        2.41 o
   3   5   1      182.40      161.33        2.50 o
 -11   6   1     1042.15     1006.22       15.41 o
  -8   6   1      191.30      184.97        2.30 o
  -5   6   1      664.85      663.73        9.17 o
  -2   6   1      359.70      364.73        3.93 o
   1   6   1     1643.45     1601.18       18.95 o
   4   6   1      886.50      855.72       11.30 o
 -13   7   1        5.10        4.72        0.78 o
 -10   7   1      407.90      393.07        4.64 o
  -7   7   1      705.50      721.20        7.88 o
  -4   7   1      958.50      933.40       11.25 o
  -1   7   1     1324.85     1306.41       13.68 o
   2   7   1     1260.65     1181.49       14.67 o
   5   7   1      349.40      365.76        6.29 o
 -15   8   1      166.05      169.20        3.19 o
 -12   8   1      291.65      291.90        3.81 o
  -9   8   1     2864.85     2775.28       32.61 o
  -6   8   1     1865.80     1824.37       24.37 o
  -3   8   1     1354.05     1348.51       15.21 o
   0   8   1     1197.25     1170.79       13.72 o
   3   8   1       49.45       49.43        1.05 o
   6   8   1      664.40      693.49       12.08 o
 -17   9   1       78.15       76.62        1.81 o
 -14   9   1       98.55       92.61        2.10 o
 -11   9   1       92.90       83.61        1.35 o
  -8   9   1      224.75      186.08        3.15 o
  -5   9   1      189.65      207.67        2.51 o
  -2   9   1      685.40      671.02        7.51 o
   1   9   1      413.50      410.15        5.73 o
   4   9   1      564.60      543.85        8.58 o
   7   9   1       53.30       53.35        1.73 o
 -19  10   1       59.95       60.45        2.20 o
 -16  10   1       27.35       24.63        1.32 o
 -13  10   1      244.45      230.54        3.15 o
 -10  10   1      331.05      302.58        3.97 o
  -7  10   1     2062.20     1918.04       28.92 o
  -4  10   1      634.55      597.24        7.33 o
  -1  10   1       79.60       94.02        1.36 o
   2  10   1     1734.50     1686.55       26.50 o
   5  10   1       45.95       42.22        1.25 o
   8  10   1        5.70       11.04        0.92 o
 -21  11   1        9.45        6.57        1.95 o
 -18  11   1       22.20       30.70        1.28 o
 -15  11   1       35.05       37.72        1.11 o
 -12  11   1      135.65      133.09        2.08 o
  -9  11   1      884.60      886.20       12.99 o
  -6  11   1      355.65      316.24        4.59 o
  -3  11   1      652.95      681.46        7.79 o
   0  11   1        8.90        6.35        0.67 o
   3  11   1      272.50      282.76        4.93 o
   6  11   1       81.75       87.42        2.12 o
   9  11   1       21.05       24.71        2.60 o
 -20  12   1       36.10       31.16        2.25 o
 -17  12   1      179.60      174.92        3.48 o
 -14  12   1      501.10      496.61        7.34 o
 -11  12   1       20.45       20.94        0.94 o
  -8  12   1       67.10       56.60        1.37 o
  -5  12   1      286.25      284.97        4.57 o
  -2  12   1       81.15       82.29        1.52 o
   1  12   1      172.45      164.90        3.02 o
   4  12   1      494.45      494.02        8.41 o
   7  12   1       71.20       73.92        3.42 o
 -19  13   1       77.70       78.52        2.65 o
 -16  13   1      263.80      286.75        4.70 o
 -13  13   1      265.15      267.55        4.54 o
 -10  13   1      632.40      646.82        9.41 o
  -7  13   1       98.55       88.07        1.55 o
  -4  13   1      142.20      139.94        2.58 o
  -1  13   1      455.55      460.37        8.02 o
   2  13   1      659.05      637.70       10.80 o
   5  13   1      103.45       86.33        3.05 o
   8  13   1       94.80       95.99        5.32 o
 -21  14   1        7.60        8.49        2.37 o
 -18  14   1       16.45       15.89        1.66 o
 -15  14   1       37.95       34.51        1.41 o
 -12  14   1      172.15      182.32        3.15 o
  -9  14   1      416.25      441.94        7.42 o
  -6  14   1       56.40       63.20        1.60 o
  -3  14   1      115.60      111.80        2.05 o
   0  14   1      280.85      277.82        4.85 o
   3  14   1       76.30       82.77        2.04 o
   6  14   1       23.05       26.55        3.75 o
 -20  15   1       41.90       43.33        2.69 o
 -17  15   1       90.00       80.66        2.82 o
 -14  15   1      258.20      253.62        5.46 o
 -11  15   1      128.60      143.21        2.64 o
  -8  15   1       88.95       92.90        2.21 o
  -5  15   1      240.10      251.07        4.64 o
  -2  15   1      219.80      214.82        3.65 o
   1  15   1       96.00       89.47        2.30 o
   4  15   1        0.30        0.62        1.53 o
 -19  16   1       15.05       18.81        2.77 o
 -16  16   1      232.85      226.72        5.49 o
 -13  16   1       14.55       13.05        0.87 o
 -10  16   1      365.30      350.28        7.52 o
  -7  16   1      294.25      291.24        6.15 o
  -4  16   1      176.10      179.09        3.92 o
  -1  16   1      159.55      139.77        3.37 o
   2  16   1       32.20       30.96        1.93 o
 -18  17   1       30.70       28.47        3.58 o
 -15  17   1      203.95      205.63        5.47 o
 -12  17   1      526.60      493.26       13.02 o
  -9  17   1       19.55       20.87        1.80 o
  -6  17   1      165.10      159.06        4.01 o
  -3  17   1       19.80       18.30        1.49 o
   0  17   1       18.90       18.52        1.61 o
   3  17   1        0.55        0.31        2.89 o
 -17  18   1       49.95       56.55        2.95 o
 -14  18   1      100.75       97.46        4.61 o
 -11  18   1       16.75       14.43        2.63 o
  -8  18   1       18.55       22.97        1.50 o
  -5  18   1        7.60       11.73        1.53 o
  -2  18   1        4.05        4.33        1.53 o
   1  18   1        1.65        1.02        1.85 o
 -16  19   1       18.85       19.12        2.91 o
 -13  19   1       55.00       65.78        3.34 o
 -10  19   1      123.80      119.38        3.10 o
  -7  19   1       66.00       63.70        3.24 o
  -4  19   1        4.35        3.91        1.63 o
  -1  19   1        2.40        5.29        2.04 o
 -15  20   1        2.60        4.20        3.30 o
 -12  20   1      147.00      147.74        3.70 o
  -9  20   1       96.50       97.43        3.40 o
  -6  20   1        8.90        5.87        3.09 o
  -3  20   1        0.70        5.34        4.09 o
 -14  21   1       85.50       82.71        3.70 o
 -11  21   1       18.90       23.31        2.10 o
  -8  21   1        6.15        7.98        3.09 o
  -4   3   2     5082.95     5579.27       63.01 o
   2   3   2     4970.20     5269.89       56.64 o
  -6   4   2     1940.85     2095.26       20.26 o
   0   4   2     4004.65     4341.29       49.56 o
   3   4   2     1208.40     1239.73       14.75 o
  -8   5   2     3304.15     3283.33       32.99 o
  -5   5   2     2287.90     2431.40       28.10 o
  -2   5   2      269.10      261.44        3.18 o
   1   5   2     1033.55     1123.35       10.36 o
   4   5   2     1216.40     1204.60       14.00 o
 -10   6   2       19.05       15.93        0.75 o
  -7   6   2     2460.35     2442.64       24.51 o
  -4   6   2     2457.15     2506.09       31.06 o
  -1   6   2     2615.30     2579.55       24.59 o
   2   6   2      125.30      124.55        1.61 o
   5   6   2      626.80      597.50        8.27 o
 -12   7   2      228.90      235.95        3.07 o
  -9   7   2       67.65       68.27        0.99 o
  -6   7   2      664.60      663.75        8.99 o
  -3   7   2      799.65      821.58        8.89 o
   0   7   2      974.85      982.62       10.40 o
   3   7   2     2443.85     2277.01       27.77 o
   6   7   2      374.60      377.86        5.55 o
 -14   8   2      102.90       99.85        1.82 o
 -11   8   2      592.05      565.44        6.37 o
  -8   8   2      216.45      207.29        2.62 o
  -5   8   2      365.25      357.70        4.27 o
  -2   8   2     2257.45     2257.43       27.21 o
   1   8   2      319.40      310.76        3.50 o
   4   8   2      347.60      320.99        4.94 o
   7   8   2       20.75       16.89        1.04 o
 -16   9   2       14.10       14.17        0.99 o
 -13   9   2      284.70      288.04        3.47 o
 -10   9   2       91.95       91.46        1.35 o
  -7   9   2     3131.35     3116.03       41.23 o
  -4   9   2      285.40      284.16        3.30 o
  -1   9   2     1929.95     1911.67       20.94 o
   2   9   2       37.10       34.39        0.89 o
   5   9   2       77.55       74.38        1.75 o
   8   9   2       91.50       91.02        2.12 o
 -18  10   2      133.85      130.01        2.90 o
 -15  10   2      571.00      589.98        8.56 o
 -12  10   2      545.75      536.14        6.39 o
  -9  10   2      480.65      474.02        6.91 o
  -6  10   2     1300.75     1297.38       16.79 o
  -3  10   2     2551.40     2452.71       31.04 o
   0  10   2      483.30      456.05        5.44 o
   3  10   2      339.15      322.11        4.37 o
   6  10   2      105.85      111.97        2.06 o
   9  10   2        0.65        0.79        2.28 o
 -20  11   2        9.20        7.57        1.86 o
 -17  11   2       10.25        8.54        1.17 o
 -14  11   2      237.30      253.10        3.28 o
 -11  11   2      359.55      381.77        5.09 o
  -8  11   2       56.30       64.85        1.64 o
  -5  11   2      654.35      622.97        8.75 o
  -2  11   2     1965.90     1936.00       22.97 o
   1  11   2       82.20       79.78        1.47 o
   4  11   2      119.95      124.93        2.04 o
   7  11   2       15.50       14.18        1.07 o
  10  11   2       27.20       28.76        2.20 o
 -19  12   2        2.70        3.71        1.18 o
 -16  12   2      556.40      547.09       10.11 o
 -13  12   2       92.65       85.18        1.68 o
 -10  12   2       41.25       37.98        1.07 o
  -7  12   2        9.85        6.00        0.83 o
  -4  12   2      116.25      120.40        1.90 o
  -1  12   2      854.15      878.77       11.57 o
   2  12   2      107.15      112.56        1.94 o
   5  12   2       24.85       33.26        1.14 o
   8  12   2       34.55       38.58        2.55 o
 -21  13   2       13.70       12.67        2.21 o
 -18  13   2       15.20       15.95        1.59 o
 -15  13   2      128.85      136.35        2.56 o
 -12  13   2       81.60       92.71        1.81 o
  -9  13   2      311.10      302.90        5.78 o
  -6  13   2      635.30      633.52        8.32 o
  -3  13   2      717.70      760.89        9.84 o
   0  13   2       66.35       72.53        1.59 o
   3  13   2       68.75       62.36        1.62 o
   6  13   2      120.75      109.46        3.42 o
 -20  14   2       -2.60        2.24        2.07 o
 -17  14   2       96.30      100.35        2.51 o
 -14  14   2       82.90       93.73        2.33 o
 -11  14   2      251.85      266.16        5.16 o
  -8  14   2      149.70      144.31        2.73 o
  -5  14   2      714.95      697.61       10.36 o
  -2  14   2      166.80      176.99        2.91 o
   1  14   2      148.20      140.07        2.95 o
   4  14   2      101.25      109.91        3.44 o
   7  14   2       41.85       45.21        3.76 o
 -19  15   2       15.40       15.29        2.30 o
 -16  15   2       15.00       15.93        1.99 o
 -13  15   2       30.75       25.31        2.41 o
 -10  15   2      795.05      829.88       13.01 o
  -7  15   2     1486.35     1424.77       27.52 o
  -4  15   2      309.85      298.62        5.04 o
  -1  15   2      123.90      120.14        2.52 o
   2  15   2      102.10      103.74        2.74 o
   5  15   2       27.70       25.72        4.69 o
 -18  16   2       43.80       37.89        3.47 o
 -15  16   2       21.00       20.73        2.34 o
 -12  16   2       61.35       66.15        1.92 o
  -9  16   2      119.05      112.80        2.80 o
  -6  16   2        2.10        7.78        1.30 o
  -3  16   2       32.90       35.28        1.34 o
   0  16   2       77.20       79.17        2.47 o
   3  16   2       83.90       80.23        3.54 o
 -20  17   2       16.05       17.10        3.02 o
 -17  17   2       34.50       33.97        3.63 o
 -14  17   2       23.20       28.28        3.27 o
 -11  17   2       19.05       26.00        1.35 o
  -8  17   2       80.20       71.76        2.85 o
  -5  17   2       71.80       82.22        2.04 o
  -2  17   2       21.60       25.26        1.38 o
   1  17   2      132.30      126.16        4.23 o
 -19  18   2        1.10        1.71        2.80 o
 -16  18   2       49.05       56.04        3.54 o
 -13  18   2      102.05      125.85        4.24 o
 -10  18   2       65.30       71.21        3.50 o
  -7  18   2      370.80      357.48        7.90 o
  -4  18   2       40.05       43.38        2.09 o
  -1  18   2       37.90       32.25        2.47 o
 -18  19   2       25.30       33.42        3.39 o
 -15  19   2       10.00       11.39        2.51 o
 -12  19   2       16.45       19.80        2.90 o
  -9  19   2       10.70        9.86        1.60 o
  -6  19   2       26.50       25.38        2.19 o
  -3  19   2       32.55       29.17        2.80 o
 -17  20   2       39.90       39.64        3.84 o
 -14  20   2       -3.40        0.04        3.12 o
 -11  20   2       22.80       20.15        1.70 o
  -8  20   2       13.20       11.00        1.90 o
  -5  20   2       26.05       30.65        3.04 o
 -13  21   2       60.00       60.95        3.50 o
 -10  21   2       37.60       40.54        3.10 o
  -7  21   2       39.50       35.37        4.26 o
   2   2   3      746.55      833.25        7.35 o
  -3   3   3     2589.00     2892.11       25.02 o
   0   3   3     2263.80     2429.63       20.05 o
   3   3   3      953.00      980.32       10.01 o
  -5   4   3     2665.50     2705.13       26.59 o
  -2   4   3      644.15      719.82        6.59 o
   1   4   3      428.35      426.65        4.43 o
   4   4   3      168.25      181.00        1.91 o
  -7   5   3      638.50      600.93        6.89 o
  -4   5   3     1025.95     1084.47       10.72 o
  -1   5   3     2371.90     2428.16       24.89 o
   2   5   3      516.20      521.98        5.63 o
   5   5   3     1367.20     1360.12       14.95 o
  -9   6   3     1688.45     1654.80       17.24 o
  -6   6   3     2524.30     2569.45       28.86 o
  -3   6   3     3883.40     3996.65       44.38 o
   0   6   3     1141.55     1135.02       11.81 o
   3   6   3      334.40      345.04        3.79 o
   6   6   3      686.90      693.06        8.19 o
 -11   7   3      576.65      564.30        6.19 o
  -8   7   3     1028.65     1011.84       11.11 o
  -5   7   3     2159.90     2069.86       25.81 o
  -2   7   3     2842.65     2897.24       28.82 o
   1   7   3     2733.80     2584.75       27.70 o
   4   7   3      539.55      493.36        6.87 o
   7   7   3      425.35      424.33        5.71 o
 -13   8   3      158.60      143.37        2.20 o
 -10   8   3      985.90      933.48        9.95 o
  -7   8   3     2233.45     2079.31       28.55 o
  -4   8   3      201.55      196.91        2.47 o
  -1   8   3     1353.50     1308.46       13.97 o
   2   8   3      203.05      195.77        2.79 o
   5   8   3      467.85      479.24        6.22 o
   8   8   3      326.90      321.65        4.96 o
 -15   9   3      352.35      368.99        5.68 o
 -12   9   3      518.65      497.93        5.78 o
  -9   9   3       67.40       74.38        1.30 o
  -6   9   3     2343.00     2287.35       28.38 o
  -3   9   3      354.95      348.34        3.78 o
   0   9   3       36.00       33.64        0.78 o
   3   9   3      547.60      577.32        7.05 o
   6   9   3       20.55       23.30        0.90 o
   9   9   3      114.80      115.96        2.68 o
 -17  10   3      244.25      248.34        4.24 o
 -14  10   3      133.80      141.26        2.06 o
 -11  10   3     1345.15     1270.54       16.68 o
  -8  10   3       67.05       67.08        1.39 o
  -5  10   3      807.00      746.41        9.71 o
  -2  10   3      144.35      144.62        1.81 o
   1  10   3       71.35       66.33        1.22 o
   4  10   3       93.65       93.39        1.90 o
   7  10   3        9.10       10.99        1.03 o
  10  10   3        9.65        7.17        2.01 o
 -19  11   3       33.75       33.04        1.90 o
 -16  11   3      103.40       97.30        2.30 o
 -13  11   3      104.00       98.71        1.86 o
 -10  11   3      150.35      145.57        3.20 o
  -7  11   3      246.50      225.72        3.47 o
  -4  11   3       98.15      115.00        1.46 o
  -1  11   3      134.20      127.33        2.09 o
   2  11   3      106.80      102.76        1.78 o
   5  11   3      357.65      334.57        5.80 o
   8  11   3      122.25      126.47        2.93 o
 -21  12   3        2.50        2.78        1.90 o
 -18  12   3       80.05       78.57        2.06 o
 -15  12   3      277.90      266.23        4.34 o
 -12  12   3      187.15      171.64        3.92 o
  -9  12   3      497.80      483.11        7.05 o
  -6  12   3      214.55      226.12        2.83 o
  -3  12   3       68.90       80.02        1.45 o
   0  12   3      427.75      422.57        5.34 o
   3  12   3      139.45      136.36        3.63 o
   6  12   3       67.50       66.11        2.24 o
   9  12   3      129.75      124.64        4.51 o
 -20  13   3       41.80       39.00        2.56 o
 -17  13   3        5.90        5.59        1.15 o
 -14  13   3      755.75      685.29       15.30 o
 -11  13   3      736.70      723.46       14.92 o
  -8  13   3      222.25      216.02        3.53 o
  -5  13   3       76.30       92.51        1.90 o
  -2  13   3       26.40       28.22        1.03 o
   1  13   3      924.05      900.34       13.58 o
   4  13   3       14.85       15.79        1.23 o
   7  13   3      172.50      164.35        6.43 o
 -19  14   3       28.05       23.65        2.51 o
 -16  14   3       10.40       13.21        1.66 o
 -13  14   3      720.05      701.17       17.20 o
 -10  14   3        9.50       13.95        1.30 o
  -7  14   3      178.35      177.73        3.13 o
  -4  14   3      167.10      185.08        2.66 o
  -1  14   3       14.95       19.29        1.06 o
   2  14   3       94.60      105.13        2.24 o
   5  14   3       50.15       47.10        2.29 o
 -21  15   3        4.35        7.95        5.22 o
 -18  15   3       67.70       58.83        5.04 o
 -15  15   3       87.45      103.85        2.75 o
 -12  15   3      120.80      126.50        2.84 o
  -9  15   3       75.00       72.24        1.88 o
  -6  15   3     1299.45     1291.19       21.34 o
  -3  15   3       75.55       76.97        1.91 o
   0  15   3       56.80       63.86        1.89 o
   3  15   3        4.65        4.15        1.55 o
   6  15   3      141.10      143.15        7.08 o
 -20  16   3       40.75       42.99        4.23 o
 -17  16   3       80.70       79.47        4.57 o
 -14  16   3        0.05        0.26        1.97 o
 -11  16   3       19.05       20.04        1.52 o
  -8  16   3      806.75      780.22       15.41 o
  -5  16   3       42.85       42.09        1.47 o
  -2  16   3       49.00       52.10        1.63 o
   1  16   3       82.90       80.88        2.73 o
   4  16   3       26.40       26.14        3.01 o
 -19  17   3       99.35      105.31        5.44 o
 -16  17   3       45.85       42.61        3.34 o
 -13  17   3       82.80       82.83        2.83 o
 -10  17   3      138.70      127.10        3.13 o
  -7  17   3      254.20      260.06        5.41 o
  -4  17   3        6.25        7.68        1.31 o
  -1  17   3       91.75       84.52        3.19 o
   2  17   3       14.10       10.20        2.05 o
 -18  18   3        9.95       13.04        3.00 o
 -15  18   3        1.20        1.95        2.02 o
 -12  18   3       38.05       36.97        2.66 o
  -9  18   3       53.60       51.22        1.80 o
  -6  18   3      135.85      139.34        5.51 o
  -3  18   3       65.05       65.52        3.23 o
   0  18   3       84.60       84.20        3.82 o
 -17  19   3       16.35       17.10        3.54 o
 -14  19   3        6.10        5.19        3.88 o
 -11  19   3       16.10       15.06        1.60 o
  -8  19   3       49.45       52.38        3.48 o
  -5  19   3       92.95       90.28        5.39 o
  -2  19   3       21.70       24.11        2.91 o
 -16  20   3       38.55       42.11        3.94 o
 -13  20   3       20.55       14.30        4.66 o
 -10  20   3        6.70        6.53        1.90 o
  -7  20   3       19.65       18.24        3.36 o
  -4  20   3        0.25        6.05        2.97 o
 -15  21   3       37.05       38.04        4.35 o
 -12  21   3       26.50       26.60        3.30 o
  -9  21   3       23.35       21.68        4.01 o
  -6  21   3       14.25        8.60        4.86 o
  -1   1   4     2769.40     3142.50       22.42 o
  -3   2   4     1242.70     1336.23       11.10 o
   0   2   4       25.65       29.22        0.46 o
  -5   3   4      887.60      956.51        8.62 o
  -2   3   4     3145.00     3421.21       26.88 o
   1   3   4      960.75      944.52        8.42 o
  -7   4   4      127.55      151.12        1.48 o
  -4   4   4      353.75      339.13        3.58 o
  -1   4   4      795.40      803.73        7.46 o
   2   4   4      480.00      512.16        4.83 o
  -9   5   4     1122.00     1060.97       11.49 o
  -6   5   4       56.00       58.14        0.85 o
  -3   5   4     1285.20     1286.67       12.36 o
   0   5   4     6470.55     6618.88       95.36 o
   3   5   4     1568.55     1580.88       16.09 o
 -11   6   4     1927.35     1839.14       20.58 o
  -8   6   4      373.75      377.25        4.35 o
  -5   6   4     1804.20     1878.83       17.89 o
  -2   6   4     3058.75     3058.19       30.37 o
   1   6   4      351.50      352.50        3.75 o
   4   6   4     1120.55     1067.22       11.96 o
 -13   7   4      261.55      265.77        3.26 o
 -10   7   4       54.75       53.33        1.06 o
  -7   7   4      475.50      428.81        5.24 o
  -4   7   4     2401.40     2339.62       24.01 o
  -1   7   4      308.50      331.84        3.26 o
   2   7   4     1172.65     1147.35       12.74 o
   5   7   4      254.45      259.36        3.11 o
 -15   8   4       99.95       91.93        1.87 o
 -12   8   4     1165.25     1187.22       13.05 o
  -9   8   4     1377.75     1331.01       16.20 o
  -6   8   4     1504.50     1478.25       17.28 o
  -3   8   4      355.90      363.35        3.73 o
   0   8   4      748.30      753.68        7.60 o
   3   8   4      110.45      108.36        1.63 o
   6   8   4      263.10      247.85        3.19 o
 -17   9   4       40.70       34.99        1.37 o
 -14   9   4      130.95      128.64        2.02 o
 -11   9   4       70.40       67.12        1.27 o
  -8   9   4       74.20       79.09        1.40 o
  -5   9   4      192.95      188.12        2.26 o
  -2   9   4      872.15      843.71        8.79 o
   1   9   4        1.60        0.32        0.64 o
   4   9   4      203.35      204.92        2.87 o
   7   9   4       36.80       37.40        1.15 o
 -19  10   4       25.75       23.91        1.77 o
 -16  10   4      183.30      184.32        3.19 o
 -13  10   4      130.30      133.28        1.98 o
 -10  10   4      379.00      374.15        4.62 o
  -7  10   4      224.60      226.75        3.05 o
  -4  10   4       32.10       31.11        0.72 o
  -1  10   4      297.25      279.24        3.25 o
   2  10   4      107.30      101.92        1.79 o
   5  10   4       95.25       90.23        1.81 o
   8  10   4      126.10      118.07        2.62 o
 -21  11   4       -3.60        0.17        2.07 o
 -18  11   4        7.15        7.49        1.27 o
 -15  11   4      429.05      449.47        6.76 o
 -12  11   4      837.00      793.77       11.09 o
  -9  11   4      296.65      287.64        4.43 o
  -6  11   4      180.25      178.07        2.55 o
  -3  11   4       59.65       57.01        1.10 o
   0  11   4       40.70       36.33        0.92 o
   3  11   4       41.85       54.86        1.11 o
   6  11   4        8.25        8.81        1.28 o
   9  11   4        4.35        4.13        2.16 o
 -20  12   4       28.20       30.44        2.55 o
 -17  12   4       38.30       36.30        1.46 o
 -14  12   4      282.80      276.75        4.20 o
 -11  12   4      175.20      174.61        3.38 o
  -8  12   4       64.65       54.05        1.48 o
  -5  12   4     1297.15     1264.08       14.65 o
  -2  12   4      873.00      839.44       10.82 o
   1  12   4      292.55      308.35        3.81 o
   4  12   4       52.30       49.78        1.40 o
   7  12   4       41.95       47.29        1.76 o
 -19  13   4        8.00        6.44        1.98 o
 -16  13   4       11.40       12.92        1.13 o
 -13  13   4       68.60       66.92        1.86 o
 -10  13   4       62.25       83.20        1.61 o
  -7  13   4      175.85      170.89        2.67 o
  -4  13   4      317.25      320.88        4.50 o
  -1  13   4      340.00      353.05        4.60 o
   2  13   4      428.25      406.47        6.35 o
   5  13   4       49.25       55.13        1.84 o
   8  13   4        5.35        5.11        2.28 o
 -21  14   4       37.45       36.33        4.82 o
 -18  14   4       40.50       48.24        1.95 o
 -15  14   4       47.20       52.98        2.04 o
 -12  14   4      181.80      185.85        3.68 o
  -9  14   4     1099.65     1052.09       16.53 o
  -6  14   4      844.40      828.95       10.53 o
  -3  14   4      563.55      559.22        9.01 o
   0  14   4       86.55       87.69        1.77 o
   3  14   4       36.10       36.09        1.44 o
   6  14   4        5.05        8.78        3.01 o
 -20  15   4       20.30       21.48        3.28 o
 -17  15   4       23.30       29.50        2.59 o
 -14  15   4        6.95        5.21        1.41 o
 -11  15   4      210.75      220.00        4.29 o
  -8  15   4      461.70      468.18        8.41 o
  -5  15   4        5.75        4.51        0.96 o
  -2  15   4       95.25       93.86        1.94 o
   1  15   4       72.60       74.42        2.21 o
   4  15   4       26.95       32.20        2.30 o
 -19  16   4       30.70       33.11        3.50 o
 -16  16   4        0.50        7.04        1.77 o
 -13  16   4       38.85       40.09        2.00 o
 -10  16   4      128.90      141.21        3.22 o
  -7  16   4       57.75       61.04        1.84 o
  -4  16   4      148.60      144.12        3.34 o
  -1  16   4      208.45      199.11        4.41 o
   2  16   4       19.50       21.72        1.94 o
 -18  17   4        7.30        4.82        3.21 o
 -15  17   4       34.95       33.26        2.41 o
 -12  17   4      348.15      327.52        8.33 o
  -9  17   4       13.20       16.13        1.28 o
  -6  17   4       25.00       28.16        1.45 o
  -3  17   4       -3.25        0.96        2.11 o
   0  17   4        5.60        5.75        1.73 o
 -17  18   4        5.55        6.67        3.12 o
 -14  18   4       27.45       28.93        2.95 o
 -11  18   4       -2.75        2.25        2.45 o
  -8  18   4       10.35       13.35        2.37 o
  -5  18   4       15.85       14.00        1.90 o
  -2  18   4       70.45       75.53        3.01 o
   1  18   4       21.55       28.80        2.93 o
 -16  19   4       11.95        6.39        3.58 o
 -13  19   4       56.90       67.40        3.70 o
 -10  19   4      159.10      155.55        5.96 o
  -7  19   4       33.60       36.72        3.38 o
  -4  19   4      113.65      106.44        4.49 o
  -1  19   4       14.60       16.02        3.22 o
 -15  20   4       18.40       17.79        3.96 o
 -12  20   4       26.80       26.62        2.51 o
  -9  20   4        7.60        6.40        3.20 o
  -6  20   4       23.90       16.91        4.23 o
 -14  21   4       39.80       49.85        3.19 o
 -11  21   4        9.80        7.51        3.68 o
  -8  21   4        5.75        7.17        3.28 o
   0   1   5       39.85       39.61        0.57 o
  -2   2   5     1309.95     1403.70       10.25 o
   1   2   5     5107.80     5434.37       46.18 o
  -4   3   5     1896.85     1954.24       16.02 o
  -1   3   5     1198.55     1236.73        9.84 o
   2   3   5      955.25      989.48        8.31 o
  -6   4   5      236.15      231.58        2.59 o
  -3   4   5     1042.75     1063.49        9.30 o
   0   4   5     5603.70     5563.69       57.69 o
   3   4   5       24.45       28.24        0.67 o
  -8   5   5       49.15       51.35        0.85 o
  -5   5   5      190.60      189.52        2.02 o
  -2   5   5     4488.50     4539.25       44.10 o
   1   5   5       70.25       60.21        0.96 o
   4   5   5      981.45      965.10        9.91 o
 -10   6   5      378.05      356.07        3.82 o
  -7   6   5      186.00      194.58        2.12 o
  -4   6   5     1552.75     1490.40       15.39 o
  -1   6   5     2848.60     2736.94       28.11 o
   2   6   5      541.90      524.92        6.00 o
   5   6   5     1355.25     1332.15       14.93 o
 -12   7   5      391.00      393.30        4.17 o
  -9   7   5     1237.20     1204.76       12.59 o
  -6   7   5     1957.70     1911.96       18.99 o
  -3   7   5        5.30        6.85        0.54 o
   0   7   5     2007.30     1950.64       20.59 o
   3   7   5      705.60      700.86        7.79 o
   6   7   5      183.35      187.25        2.47 o
 -14   8   5      124.85      124.66        1.95 o
 -11   8   5      327.85      342.72        3.54 o
  -8   8   5       36.75       35.38        0.88 o
  -5   8   5      914.30      893.44        9.26 o
  -2   8   5     1645.25     1614.78       16.41 o
   1   8   5      576.35      576.13        6.02 o
   4   8   5     1494.75     1427.05       17.20 o
   7   8   5      495.00      473.91        6.75 o
 -16   9   5      202.75      203.31        3.22 o
 -13   9   5       71.30       68.90        1.38 o
 -10   9   5      289.85      273.68        3.33 o
  -7   9   5       31.90       33.12        0.85 o
  -4   9   5      431.45      427.95        4.37 o
  -1   9   5      226.40      221.23        2.84 o
   2   9   5      109.95      109.72        1.70 o
   5   9   5       15.55       14.37        0.94 o
   8   9   5      327.20      322.66        5.48 o
 -18  10   5        1.40        2.23        1.43 o
 -15  10   5       84.55       87.64        1.66 o
 -12  10   5      384.50      358.24        4.76 o
  -9  10   5      593.40      629.48        6.66 o
  -6  10   5       99.05       85.34        1.38 o
  -3  10   5      651.95      648.85        7.37 o
   0  10   5     1219.40     1186.07       14.24 o
   3  10   5      411.30      419.41        5.53 o
   6  10   5       67.95       66.85        1.62 o
   9  10   5       41.05       41.56        1.91 o
 -20  11   5       15.10       13.48        2.32 o
 -17  11   5      106.35      114.65        2.26 o
 -14  11   5      206.30      192.19        2.98 o
 -11  11   5      249.55      242.36        3.51 o
  -8  11   5      132.75      140.41        1.97 o
  -5  11   5      256.40      274.26        3.02 o
  -2  11   5     1677.30     1621.35       19.37 o
   1  11   5       29.55       28.43        1.05 o
   4  11   5       47.65       51.53        1.36 o
   7  11   5       33.10       33.65        1.71 o
  10  11   5       69.45       76.68        3.39 o
 -19  12   5       18.45       14.63        1.99 o
 -16  12   5      420.60      412.72        6.93 o
 -13  12   5       41.15       46.41        1.58 o
 -10  12   5      187.60      194.20        3.07 o
  -7  12   5       71.15       70.90        1.44 o
  -4  12   5     1169.15     1151.18       12.54 o
  -1  12   5      736.40      734.85        8.99 o
   2  12   5      319.00      301.34        4.83 o
   5  12   5       80.10       72.87        2.05 o
   8  12   5        7.65        5.47        2.26 o
 -21  13   5       16.55       25.15        4.49 o
 -18  13   5       45.90       53.37        1.84 o
 -15  13   5      309.90      306.64        5.93 o
 -12  13   5       51.75       50.66        1.68 o
  -9  13   5      140.45      128.03        2.38 o
  -6  13   5      136.05      134.18        1.98 o
  -3  13   5     1400.35     1379.66       19.80 o
   0  13   5       32.20       28.39        1.17 o
   3  13   5       12.90       15.35        1.20 o
   6  13   5       12.25       13.68        1.59 o
 -20  14   5       16.95       12.34        3.43 o
 -17  14   5      135.60      124.45        3.56 o
 -14  14   5       72.60       82.60        2.33 o
 -11  14   5       54.45       62.22        1.81 o
  -8  14   5       38.35       37.90        1.25 o
  -5  14   5      589.80      570.97        8.05 o
  -2  14   5      569.25      559.31        9.87 o
   1  14   5       41.35       39.42        1.76 o
   4  14   5        3.05        4.86        1.93 o
 -19  15   5       18.35       18.82        1.98 o
 -16  15   5       38.40       41.87        2.19 o
 -13  15   5       61.70       64.53        1.99 o
 -10  15   5      335.50      342.94        5.30 o
  -7  15   5      281.65      285.74        4.34 o
  -4  15   5      165.55      165.02        2.94 o
  -1  15   5       73.05       83.37        2.07 o
   2  15   5        3.90        2.62        1.56 o
   5  15   5       14.40       13.55        2.94 o
 -18  16   5       19.10       19.59        2.29 o
 -15  16   5      105.45       92.59        3.33 o
 -12  16   5       90.70       88.80        2.82 o
  -9  16   5       34.85       33.85        1.52 o
  -6  16   5       28.50       31.59        1.34 o
  -3  16   5       20.35       24.13        1.64 o
   0  16   5       59.20       56.72        2.33 o
   3  16   5       32.75       32.34        2.62 o
 -17  17   5       57.10       47.92        4.11 o
 -14  17   5        9.15       11.41        2.01 o
 -11  17   5        3.75        6.40        1.76 o
  -8  17   5       10.90       11.44        1.72 o
  -5  17   5      113.75      115.06        3.52 o
  -2  17   5        6.30        9.73        2.07 o
   1  17   5        8.20        7.01        2.54 o
 -16  18   5       18.00       20.75        2.16 o
 -13  18   5       25.95       28.98        1.97 o
 -10  18   5        5.40        6.79        1.84 o
  -7  18   5       76.20       78.05        4.29 o
  -4  18   5       89.05       89.29        3.59 o
  -1  18   5       56.25       55.78        4.23 o
 -15  19   5       22.05       22.87        2.30 o
 -12  19   5       21.85       18.79        2.28 o
  -9  19   5       39.50       41.15        3.32 o
  -6  19   5        8.05        7.25        2.55 o
  -3  19   5       28.95       24.46        3.58 o
 -14  20   5        3.95        3.68        2.28 o
 -11  20   5       30.65       35.53        3.40 o
  -8  20   5       19.00       17.72        3.60 o
  -5  20   5       13.35        5.29        4.72 o
 -13  21   5       28.60       22.12        5.47 o
 -10  21   5       23.45       27.05        4.73 o
   0   0   6      958.05     1020.13       11.85 o
   1   1   6      905.75      918.52        7.67 o
  -1   2   6      653.25      668.16        4.95 o
   2   2   6     3600.50     3589.83       28.81 o
  -3   3   6       35.35       30.48        0.64 o
   0   3   6      170.20      157.78        1.52 o
   3   3   6     2622.35     2569.11       23.47 o
  -5   4   6      219.05      242.65        2.16 o
  -2   4   6      670.90      627.30        5.86 o
   1   4   6     1209.80     1123.75       10.81 o
   4   4   6      170.15      169.83        1.88 o
  -7   5   6     1600.70     1470.73       14.85 o
  -4   5   6     2188.30     2163.90       19.31 o
  -1   5   6     2761.20     2747.01       25.30 o
   2   5   6      414.95      427.34        4.23 o
   5   5   6       13.40       16.37        0.68 o
  -9   6   6      353.25      340.63        3.54 o
  -6   6   6     1876.70     1753.36       18.28 o
  -3   6   6      500.95      529.33        4.85 o
   0   6   6      452.15      444.24        4.49 o
   3   6   6      110.45      118.33        1.52 o
   6   6   6      660.25      636.86        7.24 o
 -11   7   6      113.65      120.96        1.49 o
  -8   7   6       63.45       62.78        1.03 o
  -5   7   6        1.30        3.53        0.75 o
  -2   7   6     1107.85     1081.94       10.86 o
   1   7   6      107.35      115.15        1.56 o
   4   7   6      165.25      173.67        2.13 o
   7   7   6       52.65       63.22        1.19 o
 -13   8   6       34.55       32.08        1.07 o
 -10   8   6      625.05      647.86        6.61 o
  -7   8   6     1872.40     1904.81       18.73 o
  -4   8   6      343.00      342.87        3.54 o
  -1   8   6     1651.55     1686.96       16.79 o
   2   8   6       24.60       27.62        0.88 o
   5   8   6      255.40      271.11        3.54 o
   8   8   6      252.15      269.37        3.54 o
 -15   9   6       29.55       34.44        1.21 o
 -12   9   6     1010.90      976.55       11.03 o
  -9   9   6      373.00      339.20        4.18 o
  -6   9   6      709.95      714.61        7.39 o
  -3   9   6      192.80      196.32        2.44 o
   0   9   6       52.65       64.69        1.10 o
   3   9   6      146.45      150.52        2.02 o
   6   9   6      156.25      155.38        2.52 o
   9   9   6       68.75       65.32        2.01 o
 -17  10   6       44.80       52.67        1.29 o
 -14  10   6       76.70       63.56        1.50 o
 -11  10   6      670.70      690.70        7.66 o
  -8  10   6      129.90      117.31        1.92 o
  -5  10   6      637.05      634.77        6.43 o
  -2  10   6      252.35      246.93        3.11 o
   1  10   6      197.70      204.05        2.82 o
   4  10   6      147.30      164.58        2.34 o
   7  10   6       55.85       60.08        1.75 o
  10  10   6        8.95       14.51        2.46 o
 -19  11   6       17.05       20.12        1.92 o
 -16  11   6      127.70      130.10        2.30 o
 -13  11   6       91.55      101.67        1.77 o
 -10  11   6      661.60      687.46        7.90 o
  -7  11   6     1177.35     1147.41       12.57 o
  -4  11   6     1253.40     1188.90       14.33 o
  -1  11   6      271.45      285.14        3.58 o
   2  11   6       89.50       92.01        1.87 o
   5  11   6       34.55       35.73        1.30 o
   8  11   6        8.40        5.83        1.98 o
 -18  12   6       26.65       26.09        1.27 o
 -15  12   6      172.80      175.36        2.58 o
 -12  12   6        7.80        9.62        0.88 o
  -9  12   6      431.35      421.92        5.20 o
  -6  12   6      117.55      112.08        1.81 o
  -3  12   6       87.55       84.23        1.56 o
   0  12   6      226.75      238.57        3.33 o
   3  12   6      122.00      118.73        2.44 o
   6  12   6       59.10       59.75        2.33 o
 -20  13   6       13.80        6.13        3.44 o
 -17  13   6       95.40      101.23        2.05 o
 -14  13   6      225.25      218.40        3.88 o
 -11  13   6      585.20      552.70        8.21 o
  -8  13   6       16.75       17.88        1.03 o
  -5  13   6       37.95       42.37        1.04 o
  -2  13   6      169.60      181.28        3.01 o
   1  13   6      298.00      292.05        4.65 o
   4  13   6       22.70       26.45        1.88 o
   7  13   6       44.30       45.22        3.19 o
 -19  14   6        7.10        7.68        1.77 o
 -16  14   6       70.20       68.79        2.18 o
 -13  14   6      196.05      185.46        3.49 o
 -10  14   6      364.45      351.08        5.44 o
  -7  14   6       56.75       59.01        1.45 o
  -4  14   6       -0.40        2.22        1.16 o
  -1  14   6       53.95       58.49        1.59 o
   2  14   6       44.65       45.03        1.98 o
   5  14   6        8.20       10.76        2.29 o
 -18  15   6       77.40       74.19        3.51 o
 -15  15   6        4.45        5.62        1.50 o
 -12  15   6      207.35      209.06        3.72 o
  -9  15   6       40.55       40.44        1.41 o
  -6  15   6        3.50        5.75        2.05 o
  -3  15   6      131.10      127.62        2.87 o
   0  15   6        4.40        3.74        2.13 o
   3  15   6       -0.55        0.89        2.85 o
 -17  16   6       26.25       25.41        1.87 o
 -14  16   6       36.95       33.04        1.90 o
 -11  16   6      101.15      102.74        2.86 o
  -8  16   6      158.50      145.94        2.94 o
  -5  16   6       84.25       80.21        2.07 o
  -2  16   6      106.95      119.52        3.19 o
   1  16   6       28.75       31.79        2.65 o
 -19  17   6        7.00        4.29        5.20 o
 -16  17   6        7.05        8.33        2.06 o
 -13  17   6       29.30       30.86        1.64 o
 -10  17   6        7.50        4.97        1.49 o
  -7  17   6       19.35       15.57        2.18 o
  -4  17   6       15.20       10.23        2.42 o
  -1  17   6        4.00        1.39        2.57 o
 -18  18   6       12.50       13.70        2.55 o
 -15  18   6        2.50        3.99        1.93 o
 -12  18   6       56.40       58.48        2.53 o
  -9  18   6       56.60       51.85        3.23 o
  -6  18   6       17.05       20.36        2.62 o
  -3  18   6       29.30       29.81        2.69 o
   0  18   6       43.30       49.95        3.62 o
 -17  19   6       24.30       11.32        6.60 o
 -14  19   6        5.50        3.85        2.93 o
 -11  19   6       38.95       40.78        2.88 o
  -8  19   6       28.65       30.98        3.39 o
  -5  19   6        5.15        3.78        2.85 o
 -13  20   6       25.75       26.55        3.04 o
 -10  20   6       24.90       25.03        4.65 o
  -7  20   6       25.35       23.60        4.63 o
  -1   1   7      183.25      166.59        1.63 o
  -3   2   7     1057.95     1057.88        8.81 o
   0   2   7      519.75      504.52        4.17 o
  -5   3   7      324.60      317.59        2.90 o
  -2   3   7     1663.05     1676.16       13.89 o
   1   3   7     5052.70     5164.90       45.40 o
  -7   4   7      120.70      127.31        1.59 o
  -4   4   7      563.20      523.35        4.85 o
  -1   4   7     1077.65     1038.97        9.30 o
   2   4   7     1164.65     1151.94       10.55 o
  -9   5   7      450.50      451.61        4.42 o
  -6   5   7     1680.05     1626.76       15.24 o
  -3   5   7      632.65      593.98        5.71 o
   0   5   7       47.95       58.95        0.89 o
   3   5   7      112.05      118.28        1.49 o
 -11   6   7     1930.15     1893.15       18.93 o
  -8   6   7      406.70      390.20        4.39 o
  -5   6   7       51.95       63.87        0.92 o
  -2   6   7     1534.95     1444.12       13.86 o
   1   6   7      792.75      767.10        7.71 o
   4   6   7      259.50      248.88        3.19 o
 -13   7   7      131.80      121.92        1.99 o
 -10   7   7      674.85      679.66        6.72 o
  -7   7   7       74.85       88.45        1.13 o
  -4   7   7      529.30      485.48        5.07 o
  -1   7   7      276.25      277.85        2.94 o
   2   7   7      168.80      171.27        2.40 o
   5   7   7      448.75      417.87        5.31 o
 -15   8   7       87.80       81.38        1.83 o
 -12   8   7      907.40      868.63        9.28 o
  -9   8   7       43.40       39.76        0.96 o
  -6   8   7       62.70       61.01        1.13 o
  -3   8   7       36.20       38.69        0.99 o
   0   8   7       94.30       96.19        1.48 o
   3   8   7       31.35       32.05        0.83 o
   6   8   7      946.15      944.66       12.52 o
 -17   9   7        2.55        2.44        1.04 o
 -14   9   7      145.35      151.79        2.06 o
 -11   9   7      403.35      424.52        4.70 o
  -8   9   7      196.95      183.60        2.38 o
  -5   9   7      484.55      493.65        5.01 o
  -2   9   7     1051.20     1042.29       10.57 o
   1   9   7      314.40      336.49        4.33 o
   4   9   7      233.00      230.73        3.24 o
   7   9   7        3.75        6.41        0.90 o
 -19  10   7       58.00       60.48        2.44 o
 -16  10   7      116.55      116.56        2.03 o
 -13  10   7       64.55       73.33        1.27 o
 -10  10   7      491.80      499.70        5.85 o
  -7  10   7      155.10      167.92        1.98 o
  -4  10   7       43.70       43.07        1.25 o
  -1  10   7      285.95      314.68        3.75 o
   2  10   7       14.95       14.73        0.92 o
   5  10   7       70.10       75.35        1.84 o
   8  10   7       97.80       86.00        2.85 o
 -18  11   7       27.75       23.36        1.46 o
 -15  11   7       77.55       85.48        1.63 o
 -12  11   7      317.10      351.09        4.33 o
  -9  11   7      243.75      250.26        3.29 o
  -6  11   7      228.25      235.13        2.94 o
  -3  11   7        2.90        4.89        0.85 o
   0  11   7      214.75      222.95        3.30 o
   3  11   7       28.25       30.03        1.39 o
   6  11   7       16.30       16.52        1.50 o
   9  11   7        6.65        7.41        2.83 o
 -20  12   7       16.10        7.44        4.85 o
 -17  12   7       21.45       21.72        1.23 o
 -14  12   7        9.05        9.19        0.92 o
 -11  12   7       59.15       60.70        1.52 o
  -8  12   7       84.05       84.07        1.50 o
  -5  12   7      627.80      593.23        7.96 o
  -2  12   7      172.75      172.86        2.86 o
   1  12   7      409.95      435.55        6.54 o
   4  12   7        4.65        2.64        1.24 o
   7  12   7        3.75        2.77        2.09 o
 -19  13   7       69.30       66.30        3.76 o
 -16  13   7       11.30       13.99        1.28 o
 -13  13   7      122.10      123.05        2.31 o
 -10  13   7     1021.00     1001.74       13.73 o
  -7  13   7       80.85       79.53        1.77 o
  -4  13   7      307.75      305.57        4.22 o
  -1  13   7      711.25      719.25        9.97 o
   2  13   7       18.00       17.54        1.49 o
   5  13   7       14.20       17.04        1.71 o
 -18  14   7       18.15       18.48        1.56 o
 -15  14   7       19.80       22.56        1.43 o
 -12  14   7       21.05       24.61        1.28 o
  -9  14   7       51.70       51.91        1.42 o
  -6  14   7      536.05      526.00        7.90 o
  -3  14   7      281.50      270.94        4.89 o
   0  14   7       49.45       55.60        1.84 o
   3  14   7       19.90       19.59        1.77 o
 -17  15   7       30.90       28.36        1.79 o
 -14  15   7       20.80       17.55        1.66 o
 -11  15   7       46.45       44.01        2.06 o
  -8  15   7       70.90       68.08        1.74 o
  -5  15   7        1.55        1.54        1.39 o
  -2  15   7       43.75       43.75        1.64 o
   1  15   7       18.85       14.94        2.69 o
   4  15   7        5.55        4.13        2.54 o
 -19  16   7        9.30       17.27        4.25 o
 -16  16   7      132.20      129.97        3.80 o
 -13  16   7      120.95      114.78        3.11 o
 -10  16   7        4.45        3.75        1.30 o
  -7  16   7       63.50       72.14        2.15 o
  -4  16   7       17.65       17.89        1.90 o
  -1  16   7        4.55        9.03        2.39 o
   2  16   7        3.90        6.78        2.12 o
 -18  17   7       54.00       55.27        3.33 o
 -15  17   7        1.70        4.43        1.86 o
 -12  17   7      133.85      129.49        4.30 o
  -9  17   7       26.10       25.39        1.88 o
  -6  17   7       39.30       45.06        3.20 o
  -3  17   7       49.45       44.29        2.97 o
   0  17   7       12.30        9.54        2.66 o
 -17  18   7       55.65       49.33        3.58 o
 -14  18   7       16.00       22.38        2.05 o
 -11  18   7       24.15       24.38        2.24 o
  -8  18   7        8.15        8.75        2.75 o
  -5  18   7       56.00       56.97        3.25 o
  -2  18   7       34.80       43.46        3.62 o
 -16  19   7       -0.65        0.92        2.97 o
 -13  19   7       64.00       64.58        3.38 o
 -10  19   7       30.50       28.58        2.98 o
  -7  19   7       20.90       26.61        4.19 o
  -4  19   7       61.40       67.87        3.87 o
 -12  20   7        6.35        4.30        2.45 o
  -9  20   7       78.30       80.58        4.89 o
   0   1   8      217.25      216.77        1.80 o
  -2   2   8       74.85       82.91        0.99 o
   1   2   8      219.70      211.84        1.98 o
  -4   3   8     2193.70     2067.51       17.40 o
  -1   3   8     1129.45     1088.77        9.28 o
   2   3   8      612.15      637.13        5.06 o
  -6   4   8      859.15      849.59        7.68 o
  -3   4   8       73.75       73.75        0.99 o
   0   4   8     2165.70     2091.56       17.64 o
   3   4   8     1100.30     1112.69       10.81 o
  -8   5   8      146.15      146.10        1.91 o
  -5   5   8      883.50      856.51        7.78 o
  -2   5   8     1379.95     1350.40       11.78 o
   1   5   8       -0.35        1.21        0.60 o
   4   5   8      490.45      491.17        5.37 o
 -10   6   8       81.00       85.14        1.35 o
  -7   6   8      433.15      397.53        4.14 o
  -4   6   8      541.80      523.08        4.96 o
  -1   6   8      204.75      219.97        2.05 o
   2   6   8       83.00       77.99        1.32 o
   5   6   8       88.75       90.42        1.56 o
 -12   7   8      117.05      114.66        1.91 o
  -9   7   8      123.55      133.23        1.63 o
  -6   7   8      446.75      386.95        4.56 o
  -3   7   8      222.90      207.54        2.34 o
   0   7   8      152.85      141.40        1.91 o
   3   7   8      447.35      454.72        5.20 o
   6   7   8      224.70      231.28        3.18 o
 -14   8   8      139.00      152.65        2.16 o
 -11   8   8      476.20      469.87        5.27 o
  -8   8   8      574.85      556.93        5.80 o
  -5   8   8      249.25      222.11        2.69 o
  -2   8   8       82.80       80.12        1.45 o
   1   8   8       77.05       73.19        1.60 o
   4   8   8      214.50      216.61        2.97 o
   7   8   8       71.65       71.28        1.63 o
 -16   9   8       36.60       38.72        1.23 o
 -13   9   8      116.25      117.48        1.87 o
 -10   9   8      305.80      310.54        3.65 o
  -7   9   8      329.20      347.94        3.76 o
  -4   9   8       30.15       35.34        0.96 o
  -1   9   8      257.40      241.41        3.36 o
   2   9   8      152.15      149.99        2.65 o
   5   9   8       20.55       22.74        0.97 o
   8   9   8       60.45       59.70        2.06 o
 -18  10   8       18.70       14.78        1.61 o
 -15  10   8       75.40       77.74        1.56 o
 -12  10   8      262.35      255.35        3.61 o
  -9  10   8       87.70       81.82        1.70 o
  -6  10   8      410.60      417.02        4.48 o
  -3  10   8      252.95      251.96        2.98 o
   0  10   8      328.30      323.17        4.49 o
   3  10   8       35.80       35.23        1.20 o
   6  10   8       19.25       18.01        1.22 o
   9  10   8       32.05       31.66        2.72 o
 -17  11   8        0.60        1.66        1.05 o
 -14  11   8       70.70       68.99        1.59 o
 -11  11   8       47.70       42.69        1.35 o
  -8  11   8     1644.30     1593.63       18.89 o
  -5  11   8       33.90       33.98        1.17 o
  -2  11   8      195.90      195.55        2.72 o
   1  11   8       13.40       11.99        1.21 o
   4  11   8        6.65        5.94        1.03 o
   7  11   8       10.90       14.47        1.87 o
 -19  12   8        6.15        8.41        2.74 o
 -16  12   8      133.75      128.37        2.51 o
 -13  12   8       20.00       23.62        1.20 o
 -10  12   8      218.25      209.83        3.16 o
  -7  12   8       68.65       68.34        1.33 o
  -4  12   8      740.20      713.77        9.52 o
  -1  12   8      196.00      181.56        3.25 o
   2  12   8      226.40      220.59        4.29 o
   5  12   8       63.35       70.09        2.44 o
 -18  13   8       29.45       29.87        1.94 o
 -15  13   8      132.45      133.04        2.59 o
 -12  13   8        7.35        7.35        1.05 o
  -9  13   8      124.10      139.46        2.04 o
  -6  13   8       -0.15        1.57        1.22 o
  -3  13   8      544.45      511.35        7.42 o
   0  13   8       39.10       45.11        1.91 o
   3  13   8       99.75       92.50        3.04 o
   6  13   8       45.65       44.61        2.97 o
 -17  14   8      132.20      130.37        3.24 o
 -14  14   8       76.20       79.88        1.93 o
 -11  14   8      206.00      209.63        3.62 o
  -8  14   8      154.45      153.33        2.58 o
  -5  14   8      159.50      153.18        2.72 o
  -2  14   8      136.05      146.59        3.01 o
   1  14   8       32.25       30.24        2.20 o
   4  14   8       46.20       40.15        2.45 o
 -19  15   8       43.50       50.43        6.10 o
 -16  15   8       52.20       48.52        2.16 o
 -13  15   8       10.35       12.20        1.46 o
 -10  15   8       17.85       22.32        1.45 o
  -7  15   8        3.80        6.62        1.55 o
  -4  15   8      132.90      130.75        2.94 o
  -1  15   8        6.75        9.20        2.21 o
   2  15   8        2.40        3.33        2.20 o
 -18  16   8        1.10        0.89        2.29 o
 -15  16   8       34.70       29.82        1.97 o
 -12  16   8       26.95       26.49        1.90 o
  -9  16   8        6.50        5.68        1.57 o
  -6  16   8       38.50       38.65        1.96 o
  -3  16   8       46.95       36.79        2.44 o
   0  16   8        8.70       11.67        2.66 o
 -17  17   8       14.85       11.36        2.29 o
 -14  17   8       16.25       14.55        2.42 o
 -11  17   8       14.75       14.29        1.88 o
  -8  17   8       19.10       14.27        2.10 o
  -5  17   8       11.40       12.37        2.63 o
  -2  17   8       12.20        9.07        3.09 o
 -16  18   8        5.70        5.63        3.26 o
 -13  18   8       25.75       29.00        2.93 o
 -10  18   8       13.40       15.31        2.35 o
  -7  18   8       -1.85        0.87        5.65 o
  -4  18   8      135.85      127.89        5.76 o
 -12  19   8        4.85        1.61        2.78 o
  -9  19   8       24.70       21.79        3.19 o
  -6  19   8       48.55       51.61        4.70 o
   0   0   9       87.05       81.63        1.84 o
   1   1   9      453.05      470.42        3.92 o
  -1   2   9      828.15      850.95        6.72 o
   2   2   9      805.10      758.96        6.61 o
  -3   3   9      138.50      145.96        1.52 o
   0   3   9      619.80      587.92        5.27 o
   3   3   9      346.80      329.36        3.08 o
  -5   4   9      126.50      115.73        1.34 o
  -2   4   9      186.40      185.26        1.84 o
   1   4   9       24.40       24.33        0.71 o
   4   4   9      719.60      727.20        6.87 o
  -7   5   9      126.95      113.18        1.67 o
  -4   5   9      109.10      101.18        1.31 o
  -1   5   9      250.60      265.80        2.44 o
   2   5   9       37.95       39.87        0.85 o
   5   5   9      617.95      650.32        6.86 o
  -9   6   9      441.35      449.96        4.70 o
  -6   6   9       49.05       40.43        0.92 o
  -3   6   9      152.95      152.32        1.80 o
   0   6   9      136.95      146.55        1.66 o
   3   6   9      483.25      498.41        5.60 o
   6   6   9      149.95      145.79        2.33 o
 -11   7   9       63.25       66.78        1.31 o
  -8   7   9       39.75       41.55        1.06 o
  -5   7   9      176.20      172.87        1.94 o
  -2   7   9      290.95      286.57        2.97 o
   1   7   9       15.10       15.74        0.83 o
   4   7   9       78.95       82.48        1.52 o
   7   7   9      160.90      157.88        2.80 o
 -13   8   9      129.70      131.12        2.12 o
 -10   8   9      464.80      456.00        5.06 o
  -7   8   9      189.15      170.12        2.38 o
  -4   8   9       64.85       59.77        1.27 o
  -1   8   9       46.00       39.69        1.17 o
   2   8   9      693.80      698.51        8.52 o
   5   8   9       38.25       42.79        1.20 o
   8   8   9       54.65       52.63        1.98 o
 -15   9   9      153.85      157.41        2.58 o
 -12   9   9      308.80      310.06        3.89 o
  -9   9   9      256.60      252.55        3.08 o
  -6   9   9      302.95      324.19        3.52 o
  -3   9   9      284.20      303.16        3.58 o
   0   9   9      131.35      126.65        2.16 o
   3   9   9       64.45       64.05        1.45 o
   6   9   9        6.45        8.73        1.03 o
   9   9   9       25.80       28.13        2.02 o
 -17  10   9        7.70        9.09        1.57 o
 -14  10   9       81.65       81.99        1.63 o
 -11  10   9      392.20      385.27        5.17 o
  -8  10   9      251.85      265.20        3.15 o
  -5  10   9       42.30       48.37        1.15 o
  -2  10   9      131.20      122.57        2.06 o
   1  10   9      129.80      136.87        2.55 o
   4  10   9       62.35       67.14        1.66 o
   7  10   9       34.80       36.80        1.92 o
 -19  11   9       22.15       19.46        4.37 o
 -16  11   9       87.35       86.06        2.09 o
 -13  11   9      114.35      112.79        2.09 o
 -10  11   9      144.05      141.98        2.19 o
  -7  11   9      113.10      108.41        1.64 o
  -4  11   9      216.25      203.24        2.83 o
  -1  11   9       77.25       80.23        1.71 o
   2  11   9      270.75      275.90        4.49 o
   5  11   9        2.30        3.51        1.06 o
   8  11   9       -3.20        1.14        3.64 o
 -18  12   9       21.15       22.86        2.95 o
 -15  12   9      120.85      110.75        2.48 o
 -12  12   9      215.30      203.40        3.36 o
  -9  12   9      173.10      172.24        2.59 o
  -6  12   9      583.65      593.46        7.36 o
  -3  12   9       45.70       56.16        1.31 o
   0  12   9      279.50      277.39        4.63 o
   3  12   9       23.00       24.46        1.75 o
   6  12   9       17.70       15.39        2.33 o
 -17  13   9       22.10       21.59        1.84 o
 -14  13   9      105.60      105.26        2.41 o
 -11  13   9      334.75      337.48        5.31 o
  -8  13   9       42.90       45.54        1.25 o
  -5  13   9      456.70      458.68        6.82 o
  -2  13   9       46.15       56.74        1.78 o
   1  13   9       20.10       17.13        1.87 o
   4  13   9       28.10       35.46        2.81 o
 -16  14   9        4.90        6.30        1.31 o
 -13  14   9      152.45      145.28        3.30 o
 -10  14   9       21.30       21.08        1.37 o
  -7  14   9       91.20       93.84        2.30 o
  -4  14   9       55.10       49.19        1.63 o
  -1  14   9       30.35       30.08        1.93 o
   2  14   9        1.35        3.50        2.13 o
 -18  15   9       30.40       34.68        4.64 o
 -15  15   9       26.70       27.94        1.94 o
 -12  15   9        8.55       10.60        1.43 o
  -9  15   9       13.85       19.07        1.75 o
  -6  15   9       32.35       32.10        1.49 o
  -3  15   9       69.10       68.57        2.72 o
   0  15   9       29.45       25.05        2.28 o
   3  15   9       37.10       33.39        3.60 o
 -17  16   9       18.50       17.44        2.26 o
 -14  16   9      159.45      158.60        4.41 o
 -11  16   9       58.55       58.54        2.21 o
  -8  16   9        4.95        4.10        1.86 o
  -5  16   9        2.50        4.30        2.57 o
  -2  16   9       31.80       36.11        3.05 o
   1  16   9       13.30       23.27        3.91 o
 -16  17   9       58.50       51.11        3.65 o
 -13  17   9       66.90       62.88        3.67 o
 -10  17   9       -1.85        0.97        1.65 o
  -7  17   9       11.25       13.97        3.39 o
  -4  17   9        2.00        2.26        2.24 o
  -1  17   9        8.85       10.90        3.23 o
 -15  18   9       47.55       44.67        3.97 o
 -12  18   9        9.80        9.28        2.38 o
  -9  18   9        1.60        1.70        3.11 o
  -6  18   9       27.50       25.47        3.37 o
  -3  18   9       31.05       22.75        3.52 o
 -11  19   9       42.15       38.85        3.50 o
  -8  19   9       10.15        8.66        3.38 o
  -1   1  10       23.25       17.44        0.78 o
  -3   2  10      513.35      475.83        4.42 o
   0   2  10      933.50      934.29        8.06 o
  -5   3  10      354.20      351.10        3.18 o
  -2   3  10      219.45      226.60        2.16 o
   1   3  10      234.95      250.59        2.33 o
  -7   4  10       70.70       69.16        1.20 o
  -4   4  10      393.70      414.33        3.43 o
  -1   4  10       22.00       21.70        0.85 o
   2   4  10       29.50       32.06        0.78 o
  -9   5  10      380.30      380.39        4.17 o
  -6   5  10       73.15       75.09        1.13 o
  -3   5  10      332.75      336.16        3.08 o
   0   5  10        3.10        3.15        0.50 o
   3   5  10      346.05      314.89        3.68 o
 -11   6  10      349.50      330.59        4.49 o
  -8   6  10       76.30       71.27        1.38 o
  -5   6  10      229.80      239.52        2.58 o
  -2   6  10        0.65        0.80        0.61 o
   1   6  10        8.05        5.03        0.75 o
   4   6  10      123.10      117.14        1.89 o
 -13   7  10      105.50      106.20        2.02 o
 -10   7  10      882.35      849.24        9.40 o
  -7   7  10       20.75       22.87        0.88 o
  -4   7  10      621.40      606.76        6.01 o
  -1   7  10      560.85      534.25        5.59 o
   2   7  10      894.15      861.41       10.89 o
   5   7  10       46.15       47.56        1.32 o
 -15   8  10        1.70        2.72        1.04 o
 -12   8  10      255.85      250.82        3.68 o
  -9   8  10      156.50      147.37        2.19 o
  -6   8  10      226.10      218.79        2.62 o
  -3   8  10       13.55       14.36        0.74 o
   0   8  10        2.50        2.59        0.71 o
   3   8  10       93.95       97.84        2.16 o
   6   8  10      149.10      146.81        2.69 o
 -17   9  10        8.05        5.32        1.64 o
 -14   9  10       36.10       38.60        1.38 o
 -11   9  10      228.10      225.25        3.21 o
  -8   9  10       61.00       61.65        1.31 o
  -5   9  10      228.80      215.76        2.97 o
  -2   9  10       21.00       24.26        1.00 o
   1   9  10       99.50      104.99        2.12 o
   4   9  10        1.40        2.05        0.92 o
   7   9  10       49.20       43.26        2.09 o
 -16  10  10       68.30       68.10        2.30 o
 -13  10  10      157.75      151.62        2.55 o
 -10  10  10      253.00      259.61        3.36 o
  -7  10  10      123.60      129.22        2.16 o
  -4  10  10      185.70      189.20        2.72 o
  -1  10  10      203.65      192.17        2.93 o
   2  10  10       27.90       28.06        1.50 o
   5  10  10      122.85      119.45        2.87 o
   8  10  10        4.65        5.17        2.39 o
 -18  11  10       11.50       13.63        4.82 o
 -15  11  10       80.40       69.36        2.09 o
 -12  11  10      199.25      193.49        3.08 o
  -9  11  10      432.85      425.11        5.60 o
  -6  11  10      114.60      120.42        1.91 o
  -3  11  10       81.15       80.77        1.60 o
   0  11  10       37.50       45.77        1.60 o
   3  11  10       42.45       52.78        1.92 o
   6  11  10       14.05        8.78        2.38 o
 -17  12  10        3.30        9.53        2.32 o
 -14  12  10       25.25       26.36        1.49 o
 -11  12  10        1.25        1.94        1.11 o
  -8  12  10       10.20       12.96        1.01 o
  -5  12  10       15.15       15.39        1.20 o
  -2  12  10       36.60       32.06        1.42 o
   1  12  10      184.75      168.28        3.79 o
   4  12  10       32.30       30.42        2.57 o
 -16  13  10       34.40       37.86        1.70 o
 -13  13  10      137.95      142.29        2.85 o
 -10  13  10       41.90       45.39        1.39 o
  -7  13  10       69.40       72.43        1.84 o
  -4  13  10      151.50      139.83        2.54 o
  -1  13  10       99.85       90.42        2.26 o
   2  13  10        6.50        8.17        2.30 o
   5  13  10       21.35       24.38        3.66 o
 -15  14  10       51.60       49.89        2.27 o
 -12  14  10       14.10       17.86        1.32 o
  -9  14  10       46.55       48.61        1.49 o
  -6  14  10      185.65      186.01        3.87 o
  -3  14  10      237.20      239.86        4.75 o
   0  14  10       11.30       13.41        2.49 o
   3  14  10       33.20       30.15        3.81 o
 -17  15  10       27.60       34.32        2.54 o
 -14  15  10       20.65       20.48        1.64 o
 -11  15  10       36.30       34.97        2.19 o
  -8  15  10       25.40       26.15        1.77 o
  -5  15  10       -0.90        0.53        1.91 o
  -2  15  10       15.70       12.70        2.83 o
   1  15  10       13.10        8.10        3.22 o
 -16  16  10       24.95       21.56        2.70 o
 -13  16  10       27.05       25.08        2.44 o
 -10  16  10        0.80        2.04        2.02 o
  -7  16  10        4.40        2.33        2.56 o
  -4  16  10        5.20        3.81        2.70 o
  -1  16  10       -1.95        0.59        3.18 o
 -15  17  10       46.85       45.99        3.19 o
 -12  17  10       52.65       47.28        3.19 o
  -9  17  10       38.00       32.52        3.33 o
  -6  17  10       68.50       64.97        4.09 o
  -3  17  10       11.60       11.62        4.92 o
 -11  18  10        3.35        9.11        2.61 o
  -8  18  10       17.00       23.01        3.10 o
  -5  18  10      134.55      131.94        6.04 o
   0   1  11      239.55      240.01        2.30 o
  -2   2  11      506.90      491.11        4.35 o
   1   2  11       14.45       12.60        0.78 o
  -4   3  11     1404.35     1387.34       13.12 o
  -1   3  11      733.05      716.89        6.65 o
   2   3  11      683.40      677.58        6.08 o
  -6   4  11      670.40      653.68        6.22 o
  -3   4  11        2.80        5.11        0.89 o
   0   4  11       10.40       10.98        0.78 o
   3   4  11       88.05       98.50        1.46 o
  -8   5  11      138.25      151.41        1.91 o
  -5   5  11       18.15       19.15        0.81 o
  -2   5  11      257.95      253.92        2.62 o
   1   5  11      174.20      175.96        2.05 o
   4   5  11       60.75       72.19        1.39 o
 -10   6  11        3.20       10.10        1.03 o
  -7   6  11      533.40      547.79        5.34 o
  -4   6  11      102.60      121.77        1.41 o
  -1   6  11       92.60       88.56        1.42 o
   2   6  11      254.90      272.33        3.19 o
   5   6  11      451.35      454.59        5.95 o
 -12   7  11       51.55       52.97        1.52 o
  -9   7  11      398.40      399.31        4.57 o
  -6   7  11       55.10       51.28        1.17 o
  -3   7  11      133.25      138.22        1.84 o
   0   7  11       79.95       98.49        1.45 o
   3   7  11      112.50      103.90        2.17 o
   6   7  11       33.20       34.72        1.28 o
 -14   8  11       28.80       29.57        1.56 o
 -11   8  11        7.80       11.72        1.07 o
  -8   8  11       34.50       36.53        1.18 o
  -5   8  11       46.20       53.64        1.13 o
  -2   8  11       22.10       27.36        0.99 o
   1   8  11      402.75      409.45        5.31 o
   4   8  11       43.75       42.08        1.68 o
   7   8  11       10.65        9.96        1.90 o
 -16   9  11       34.35       30.13        1.99 o
 -13   9  11      177.60      162.44        2.80 o
 -10   9  11       35.55       34.04        1.17 o
  -7   9  11      163.00      176.56        2.23 o
  -4   9  11      379.25      397.27        4.35 o
  -1   9  11       11.95        8.54        1.14 o
   2   9  11       63.85       60.39        1.77 o
   5   9  11       35.35       32.10        1.48 o
   8   9  11       18.20       16.56        1.91 o
 -18  10  11        3.50        6.68        2.60 o
 -15  10  11        4.90        5.71        1.21 o
 -12  10  11       69.65       61.72        1.52 o
  -9  10  11      220.70      232.27        3.43 o
  -6  10  11       38.60       37.28        1.27 o
  -3  10  11      445.45      428.95        5.56 o
   0  10  11      127.60      127.68        2.48 o
   3  10  11        6.40        6.27        1.60 o
   6  10  11       12.20       12.78        2.16 o
 -17  11  11       -3.25        1.97        4.02 o
 -14  11  11       45.75       47.65        1.84 o
 -11  11  11        4.20        3.02        1.20 o
  -8  11  11      133.35      158.16        2.59 o
  -5  11  11      166.50      182.50        2.65 o
  -2  11  11      236.25      248.57        3.43 o
   1  11  11        2.60        1.71        1.36 o
   4  11  11       53.55       51.16        2.41 o
   7  11  11       25.45       29.39        3.40 o
 -16  12  11       95.70       95.52        2.90 o
 -13  12  11       34.25       31.53        1.67 o
 -10  12  11       86.15       84.63        1.88 o
  -7  12  11       54.35       50.81        1.43 o
  -4  12  11      116.40      113.18        2.19 o
  -1  12  11       49.40       41.31        1.80 o
   2  12  11       81.70       78.46        2.82 o
   5  12  11       20.60       17.05        2.80 o
 -15  13  11        5.05        5.68        1.54 o
 -12  13  11        4.60        4.52        1.49 o
  -9  13  11       25.00       24.97        1.17 o
  -6  13  11       11.85       13.61        1.27 o
  -3  13  11       18.45       21.36        1.52 o
   0  13  11       36.00       30.34        1.97 o
   3  13  11       26.70       22.21        2.80 o
 -17  14  11       35.60       32.43        5.70 o
 -14  14  11       11.20       10.02        1.61 o
 -11  14  11        5.95        6.15        1.55 o
  -8  14  11       30.65       31.73        1.74 o
  -5  14  11       49.35       46.16        2.78 o
  -2  14  11       17.05       14.27        2.93 o
   1  14  11        9.30        6.20        2.94 o
 -16  15  11       37.55       38.63        2.89 o
 -13  15  11        3.40        3.31        1.67 o
 -10  15  11       12.40       18.47        1.41 o
  -7  15  11       60.45       59.51        2.49 o
  -4  15  11        6.00        6.95        3.56 o
  -1  15  11       17.05       12.67        3.49 o
 -15  16  11       12.15       18.26        3.05 o
 -12  16  11        3.75        1.49        2.41 o
  -9  16  11       -6.80        0.33        2.95 o
  -6  16  11       39.40       39.54        3.05 o
  -3  16  11       61.30       60.04        4.20 o
 -14  17  11       13.60       22.20        4.70 o
 -11  17  11        5.90        7.58        2.69 o
  -8  17  11        7.35        8.38        3.01 o
  -5  17  11       13.80       14.67        3.72 o
 -10  18  11        6.20        6.14        3.46 o
  -7  18  11       10.70       14.89        4.24 o
   0   0  12      804.20      802.30       12.30 o
   1   1  12      292.40      274.66        2.87 o
  -1   2  12      254.10      244.30        2.69 o
   2   2  12      127.40      130.07        1.63 o
  -3   3  12       59.35       59.33        1.13 o
   0   3  12      490.00      486.95        4.88 o
   3   3  12       22.45       22.10        0.88 o
  -5   4  12       99.00       94.71        1.45 o
  -2   4  12      146.00      154.57        1.77 o
   1   4  12       88.60       94.36        1.45 o
   4   4  12      494.65      467.40        5.55 o
  -7   5  12      152.70      145.60        2.05 o
  -4   5  12      116.20      116.95        1.81 o
  -1   5  12      197.65      208.45        2.30 o
   2   5  12      121.15      109.07        1.77 o
   5   5  12       14.95       22.63        1.11 o
  -9   6  12       32.05       33.75        1.17 o
  -6   6  12      221.30      226.03        2.62 o
  -3   6  12      387.70      383.21        3.96 o
   0   6  12       86.10       86.15        1.52 o
   3   6  12       38.00       43.76        1.45 o
   6   6  12        3.95        4.30        1.12 o
 -11   7  12      230.55      239.93        3.22 o
  -8   7  12       50.55       49.30        1.31 o
  -5   7  12      233.20      232.51        2.65 o
  -2   7  12      219.25      217.45        2.77 o
   1   7  12      489.95      437.68        5.87 o
   4   7  12       78.35       82.71        2.22 o
   7   7  12       93.15       98.48        2.58 o
 -13   8  12       28.60       30.14        1.59 o
 -10   8  12        4.00        4.32        0.96 o
  -7   8  12      512.30      485.14        5.63 o
  -4   8  12      468.00      431.53        5.34 o
  -1   8  12       98.10       94.13        1.74 o
   2   8  12       24.60       28.70        1.46 o
   5   8  12       -0.80        3.00        1.84 o
   8   8  12       11.15       14.40        3.38 o
 -15   9  12       93.75       95.00        3.04 o
 -12   9  12       13.75       15.43        1.27 o
  -9   9  12       16.05       14.17        1.15 o
  -6   9  12        8.00        7.45        1.13 o
  -3   9  12       37.30       37.29        1.27 o
   0   9  12      269.80      252.62        3.75 o
   3   9  12       62.05       65.13        2.22 o
   6   9  12       13.35       13.77        1.96 o
 -17  10  12       29.55       25.50        4.78 o
 -14  10  12      113.10      109.19        2.62 o
 -11  10  12        7.25       10.44        1.39 o
  -8  10  12       67.90       74.03        1.60 o
  -5  10  12       70.00       73.12        1.63 o
  -2  10  12       89.65       92.90        1.83 o
   1  10  12       71.80       72.77        2.16 o
   4  10  12        5.75        4.96        1.93 o
   7  10  12        2.90        6.71        3.75 o
 -16  11  12       94.15       95.52        4.26 o
 -13  11  12      166.60      153.94        3.33 o
 -10  11  12        0.60        1.55        1.71 o
  -7  11  12       98.10       98.62        1.98 o
  -4  11  12       15.30       19.00        1.31 o
  -1  11  12       28.10       26.42        1.64 o
   2  11  12      172.90      175.69        3.90 o
   5  11  12        0.95        2.33        2.78 o
 -15  12  12       38.40       39.46        2.44 o
 -12  12  12       28.55       26.92        1.87 o
  -9  12  12        9.65        9.89        1.14 o
  -6  12  12       35.95       39.22        1.81 o
  -3  12  12       -2.10        0.26        1.39 o
   0  12  12       84.35       85.97        2.75 o
   3  12  12        3.75        7.21        2.59 o
 -14  13  12       22.40       22.08        2.12 o
 -11  13  12       44.50       44.36        1.80 o
  -8  13  12        3.25        1.72        1.03 o
  -5  13  12       24.85       32.10        1.47 o
  -2  13  12       50.25       49.19        2.13 o
   1  13  12       30.70       32.89        3.25 o
 -13  14  12       29.85       32.32        2.01 o
 -10  14  12       31.65       33.01        1.73 o
  -7  14  12       42.30       37.29        1.72 o
  -4  14  12       45.10       42.28        2.82 o
  -1  14  12        7.40        7.74        2.94 o
 -15  15  12       13.80       14.79        4.10 o
 -12  15  12        4.35        4.61        1.84 o
  -9  15  12       30.55       29.65        2.83 o
  -6  15  12       13.05       10.53        2.65 o
  -3  15  12        8.50        5.23        3.18 o
   0  15  12       43.60       40.75        3.92 o
 -11  16  12       25.40       32.60        3.19 o
  -8  16  12       29.30       26.61        3.08 o
  -5  16  12        8.85       12.88        7.27 o
 -10  17  12       49.85       47.57        3.40 o
  -7  17  12       43.25       45.61        3.29 o
  -1   1  13       96.25       94.20        1.59 o
  -3   2  13      452.70      444.95        4.46 o
   0   2  13      616.70      589.57        6.62 o
  -5   3  13      171.50      171.89        2.30 o
  -2   3  13      131.25      135.59        1.77 o
   1   3  13       31.00       32.85        1.03 o
  -7   4  13      107.55      103.00        1.74 o
  -4   4  13      544.60      527.83        5.38 o
  -1   4  13      500.25      488.02        5.20 o
   2   4  13       59.50       53.04        1.20 o
  -9   5  13      201.65      203.07        2.73 o
  -6   5  13       51.60       47.54        1.27 o
  -3   5  13       54.75       55.72        1.39 o
   0   5  13       71.35       74.76        1.38 o
   3   5  13        0.75        0.45        1.36 o
 -11   6  13       27.80       28.58        1.43 o
  -8   6  13      196.25      195.11        2.86 o
  -5   6  13      179.50      175.29        2.33 o
  -2   6  13      141.85      141.49        2.02 o
   1   6  13      257.55      260.77        3.32 o
   4   6  13       34.40       40.16        1.25 o
 -13   7  13       22.75       19.18        1.42 o
 -10   7  13       17.10       19.06        1.20 o
  -7   7  13       28.25       32.43        1.20 o
  -4   7  13        1.85        3.26        1.01 o
  -1   7  13      253.00      262.90        3.15 o
   2   7  13       11.00       10.91        1.31 o
   5   7  13       21.35       24.31        1.86 o
 -15   8  13       10.25       11.74        3.18 o
 -12   8  13       13.55       13.00        1.38 o
  -9   8  13       23.50       26.49        1.24 o
  -6   8  13      152.70      157.33        2.19 o
  -3   8  13       99.20      110.47        1.73 o
   0   8  13      101.60      109.34        1.88 o
   3   8  13       46.15       47.11        2.15 o
   6   8  13      111.50      106.42        3.47 o
 -14   9  13       17.85       18.85        2.23 o
 -11   9  13       37.45       38.11        1.41 o
  -8   9  13       17.40       20.81        1.18 o
  -5   9  13       21.95       22.36        1.24 o
  -2   9  13        5.35        4.49        1.18 o
   1   9  13       26.40       31.32        1.96 o
   4   9  13       29.55       35.99        2.39 o
   7   9  13       16.30       19.29        2.93 o
 -16  10  13       23.50       21.72        4.48 o
 -13  10  13       40.20       39.81        1.81 o
 -10  10  13       14.10       11.27        1.12 o
  -7  10  13        5.70        5.35        1.23 o
  -4  10  13       50.70       52.88        1.59 o
  -1  10  13       30.85       33.98        1.39 o
   2  10  13       28.90       26.31        2.33 o
   5  10  13       43.30       41.34        3.18 o
 -15  11  13      102.35      105.35        4.38 o
 -12  11  13       14.50       15.23        1.59 o
  -9  11  13       28.80       31.73        1.81 o
  -6  11  13        4.80        3.93        1.19 o
  -3  11  13       11.60       12.55        1.62 o
   0  11  13       51.00       45.74        2.57 o
   3  11  13       18.85       18.56        2.45 o
 -14  12  13       11.90       11.99        2.41 o
 -11  12  13       -0.70        0.15        1.82 o
  -8  12  13        5.00        4.00        1.29 o
  -5  12  13       71.30       77.27        2.34 o
  -2  12  13       34.70       29.85        1.92 o
   1  12  13       82.40       78.76        4.52 o
 -13  13  13       13.10       11.41        2.09 o
 -10  13  13        4.50        3.48        1.44 o
  -7  13  13       32.15       30.91        2.22 o
  -4  13  13       46.30       48.26        2.30 o
  -1  13  13       13.75       14.07        3.18 o
   2  13  13       14.20       19.10        3.77 o
 -12  14  13       11.05       12.73        2.09 o
  -9  14  13        5.25        4.90        2.12 o
  -6  14  13        9.95       18.72        1.96 o
  -3  14  13       17.90        8.86        2.87 o
   0  14  13        8.70       11.05        3.43 o
 -11  15  13        9.70        3.41        2.52 o
  -8  15  13      120.40      114.52        4.32 o
  -5  15  13       27.30       24.45        3.26 o
  -2  15  13        6.85       10.02        3.16 o
 -10  16  13       30.05       34.31        2.87 o
  -7  16  13       31.80       37.56        4.50 o
   0   1  14       88.25       94.55        1.73 o
  -2   2  14      412.25      402.96        4.46 o
   1   2  14      104.40      103.19        2.07 o
  -4   3  14      605.40      594.04        6.37 o
  -1   3  14      366.20      344.33        4.31 o
   2   3  14      368.70      343.54        4.00 o
  -6   4  14      133.90      135.11        2.02 o
  -3   4  14      192.40      192.95        2.37 o
   0   4  14      119.85      116.33        1.87 o
   3   4  14        5.95        4.62        0.96 o
  -8   5  14       47.05       55.10        1.35 o
  -5   5  14      191.35      193.19        2.53 o
  -2   5  14      136.75      130.54        2.09 o
   1   5  14       13.90       14.87        0.97 o
   4   5  14       85.30       90.61        2.03 o
 -10   6  14       37.10       35.57        1.63 o
  -7   6  14       76.40       82.28        1.63 o
  -4   6  14       46.65       48.87        1.42 o
  -1   6  14      344.25      320.56        4.43 o
   2   6  14      369.40      355.88        5.06 o
   5   6  14       32.05       35.01        1.37 o
 -12   7  14       13.10        8.58        1.50 o
  -9   7  14       14.90       19.64        1.31 o
  -6   7  14       62.15       66.29        1.60 o
  -3   7  14       32.95       37.66        1.31 o
   0   7  14        2.60        2.32        1.10 o
   3   7  14       17.05       18.76        2.01 o
   6   7  14        8.20       10.25        2.64 o
 -14   8  14       36.55       30.86        3.58 o
 -11   8  14       60.00       56.38        2.09 o
  -8   8  14       39.85       45.96        1.56 o
  -5   8  14       49.30       54.02        1.49 o
  -2   8  14       12.70       11.02        1.04 o
   1   8  14       53.85       58.51        2.03 o
   4   8  14       33.75       39.26        2.23 o
   7   8  14       38.05       43.92        4.74 o
 -13   9  14       12.95        9.76        2.09 o
 -10   9  14       37.30       36.74        1.82 o
  -7   9  14      139.20      152.99        2.46 o
  -4   9  14       36.45       35.68        1.34 o
  -1   9  14       14.45       13.97        1.42 o
   2   9  14       80.50       79.16        3.03 o
   5   9  14       38.85       38.57        2.92 o
 -15  10  14       31.00       33.67        3.60 o
 -12  10  14       13.40       14.50        2.18 o
  -9  10  14       41.15       43.63        1.78 o
  -6  10  14       23.60       30.66        1.27 o
  -3  10  14       34.25       36.82        1.82 o
   0  10  14      113.45      116.01        3.16 o
   3  10  14       65.60       66.00        3.29 o
 -14  11  14       30.45       33.04        2.60 o
 -11  11  14       42.10       45.40        1.95 o
  -8  11  14       35.00       37.29        1.77 o
  -5  11  14       79.40       76.50        2.45 o
  -2  11  14       51.80       51.55        2.25 o
   1  11  14       14.85       13.11        2.44 o
 -13  12  14        6.10        8.07        2.41 o
 -10  12  14       12.15        7.50        1.67 o
  -7  12  14       17.90       16.09        2.16 o
  -4  12  14       25.60       24.80        1.93 o
  -1  12  14       45.70       41.65        2.82 o
   2  12  14       17.40       16.52        4.48 o
 -12  13  14       21.20       21.74        2.58 o
  -9  13  14        6.60        8.18        1.91 o
  -6  13  14       34.75       34.26        2.41 o
  -3  13  14        7.25        6.33        2.84 o
   0  13  14       50.55       44.83        4.19 o
 -11  14  14        2.40        5.42        2.48 o
  -8  14  14       59.60       61.30        3.80 o
  -5  14  14       17.70       16.19        3.65 o
  -2  14  14       30.35       30.79        3.42 o
 -10  15  14       28.45       26.04        3.28 o
  -7  15  14       17.25       17.50        2.97 o
   0   0  15       68.15       64.92        3.21 o
   1   1  15      125.60      124.90        2.19 o
  -1   2  15       31.80       32.81        1.24 o
   2   2  15       49.25       50.28        1.42 o
  -3   3  15       46.20       49.44        1.31 o
   0   3  15      101.65       98.37        1.84 o
   3   3  15       39.55       43.91        1.31 o
  -5   4  15       11.05       16.27        1.10 o
  -2   4  15       53.35       51.66        1.49 o
   1   4  15        4.95        7.75        1.17 o
   4   4  15       14.15       17.39        1.20 o
  -7   5  15       19.65       20.36        1.35 o
  -4   5  15       89.40       92.75        1.77 o
  -1   5  15       96.75       96.80        1.84 o
   2   5  15        3.45        3.94        0.82 o
   5   5  15       24.45       23.88        1.61 o
  -9   6  15       17.00       16.54        1.42 o
  -6   6  15        8.45        8.91        1.14 o
  -3   6  15      102.05      103.72        2.06 o
   0   6  15       20.35       14.04        1.32 o
   3   6  15        6.95       10.33        2.04 o
   6   6  15        6.55        6.91        2.53 o
 -11   7  15        3.60        2.95        1.84 o
  -8   7  15       36.00       37.05        1.66 o
  -5   7  15       41.75       42.71        1.42 o
  -2   7  15       14.35       15.30        1.33 o
   1   7  15       17.90       20.23        2.14 o
   4   7  15       28.40       22.81        2.93 o
   7   7  15       60.55       55.67        6.40 o
 -13   8  15       26.05       30.07        5.01 o
 -10   8  15        3.25        1.67        1.94 o
  -7   8  15        0.75        0.04        1.81 o
  -4   8  15      147.20      144.69        2.66 o
  -1   8  15       67.70       62.49        1.88 o
   2   8  15       44.10       46.65        3.00 o
   5   8  15       97.75       92.66        4.16 o
 -12   9  15        6.40        6.98        2.38 o
  -9   9  15       23.25       26.58        1.88 o
  -6   9  15       -0.90        2.25        1.83 o
  -3   9  15        6.20        6.20        1.38 o
   0   9  15       35.35       38.20        1.85 o
   3   9  15       49.05       43.41        3.22 o
 -11  10  15       37.40       38.88        2.96 o
  -8  10  15       49.50       51.89        2.13 o
  -5  10  15        4.35        3.13        1.22 o
  -2  10  15       78.35       78.23        2.84 o
   1  10  15       22.35       23.58        2.58 o
 -13  11  15       -1.90        1.37        3.85 o
 -10  11  15        8.90       10.50        2.19 o
  -7  11  15        3.50        7.76        1.64 o
  -4  11  15       30.70       34.17        2.27 o
  -1  11  15        9.00        6.14        2.14 o
   2  11  15       10.60       17.46        3.43 o
 -12  12  15       10.50       12.01        2.79 o
  -9  12  15       14.30       14.01        2.57 o
  -6  12  15       10.00        9.19        2.05 o
  -3  12  15        5.75        1.73        2.23 o
   0  12  15        6.45        7.07        3.08 o
 -11  13  15       35.85       41.19        3.47 o
  -8  13  15       12.95       16.67        2.72 o
  -5  13  15       24.40       22.21        2.83 o
  -2  13  15        1.75        9.59        3.55 o
  -7  14  15       85.30       77.69        4.52 o
  -1   1  16       22.40       21.21        1.52 o
  -3   2  16       20.40       23.63        1.24 o
   0   2  16      201.40      205.68        3.23 o
  -5   3  16        2.00        3.73        1.31 o
  -2   3  16      124.70      116.34        2.34 o
   1   3  16       70.20       71.22        1.77 o
  -7   4  16        4.50        5.73        1.38 o
  -4   4  16       23.35       25.81        1.43 o
  -1   4  16      101.45      104.65        2.13 o
   2   4  16       55.70       51.89        1.77 o
  -9   5  16       29.10       29.77        1.91 o
  -6   5  16       16.75       15.58        1.71 o
  -3   5  16       54.95       56.26        1.89 o
   0   5  16       43.95       44.82        1.86 o
   3   5  16       60.00       57.89        2.55 o
 -11   6  16        0.45        0.15        3.16 o
  -8   6  16       10.55       13.79        2.09 o
  -5   6  16       46.20       47.02        1.78 o
  -2   6  16       94.95       82.95        2.43 o
   1   6  16       28.95       32.82        1.79 o
   4   6  16        0.35        0.14        2.24 o
 -10   7  16       56.10       54.25        2.72 o
  -7   7  16       63.25       58.64        2.35 o
  -4   7  16       17.35       18.78        1.75 o
  -1   7  16        9.35        9.53        1.43 o
   2   7  16       57.20       55.63        2.90 o
   5   7  16        0.85        1.97        4.12 o
 -12   8  16        5.15        2.98        4.30 o
  -9   8  16       31.20       33.07        2.95 o
  -6   8  16       14.75       14.69        1.70 o
  -3   8  16       22.00       23.95        1.86 o
   0   8  16       16.10       16.02        2.21 o
   3   8  16       14.20        9.58        3.66 o
 -11   9  16        1.00        1.70        4.14 o
  -8   9  16       24.95       28.04        2.65 o
  -5   9  16       -1.60        0.31        1.31 o
  -2   9  16       14.25       15.30        1.95 o
   1   9  16        9.50        5.89        2.74 o
 -10  10  16       22.80       26.80        3.08 o
  -7  10  16       21.80       21.20        2.45 o
  -4  10  16       69.45       62.34        3.05 o
  -1  10  16       25.55       24.19        3.62 o
  -9  11  16       36.80       34.81        3.36 o
  -6  11  16       25.40       24.41        2.65 o
  -3  11  16       55.15       53.29        3.02 o
  -8  12  16        3.10        4.36        2.80 o
  -5  12  16       13.10       12.11        3.02 o
   0   1  17       -0.40        1.69        1.79 o
  -2   2  17       16.55       18.61        1.74 o
   1   2  17        6.40        8.52        1.60 o
  -4   3  17       11.15       11.62        1.48 o
  -1   3  17       39.65       39.99        1.66 o
   2   3  17        1.50        2.22        1.12 o
  -6   4  17       38.10       40.63        2.19 o
  -3   4  17       44.45       42.99        1.77 o
   0   4  17       44.25       45.41        1.77 o
   3   4  17        6.70        4.92        2.21 o
  -8   5  17       15.90       13.16        3.24 o
  -5   5  17        6.55        6.89        1.76 o
  -2   5  17       52.85       52.56        2.03 o
   1   5  17        7.95        7.92        1.85 o
   4   5  17       87.85       74.35        4.12 o
 -10   6  17       45.10       50.96        4.41 o
  -7   6  17       18.10       20.63        2.18 o
  -4   6  17        3.25        2.97        1.80 o
  -1   6  17       29.65       28.06        2.11 o
   2   6  17       39.05       34.18        2.48 o
  -9   7  17       23.30       16.48        3.70 o
  -6   7  17       29.40       29.25        1.84 o
  -3   7  17       60.75       57.90        2.34 o
   0   7  17        5.45        3.94        2.09 o
   3   7  17        8.80       13.41        2.65 o
  -8   8  17       42.90       39.78        3.34 o
  -5   8  17       -0.30        1.64        2.57 o
  -2   8  17       -1.85        0.18        2.16 o
   1   8  17       14.25        9.25        2.92 o
  -7   9  17        7.05        7.53        2.48 o
  -4   9  17       16.90       14.79        2.85 o
  -1   9  17       25.45       31.98        2.88 o
  -6  10  17       14.35       12.36        2.84 o
  -3  10  17       49.90       46.99        3.40 o
   0   0  18       55.20       49.93        3.86 o
   1   1  18        2.50        2.57        1.92 o
  -1   2  18       -0.25        0.08        1.67 o
   2   2  18       12.30       15.06        1.98 o
  -3   3  18       37.25       36.41        2.26 o
   0   3  18       41.85       40.75        2.71 o
   3   3  18        9.55       12.57        2.57 o
  -5   4  18        5.30       10.08        2.05 o
  -2   4  18        5.95        7.64        1.63 o
   1   4  18       17.15       21.11        2.16 o
   4   4  18        4.20        5.59        3.22 o
  -7   5  18        5.70        4.67        2.60 o
  -4   5  18        9.30        9.62        1.81 o
  -1   5  18       17.35       23.11        2.36 o
   2   5  18       10.35        7.76        2.85 o
  -6   6  18       19.30       23.78        2.23 o
  -3   6  18        2.70        3.80        1.85 o
   0   6  18       34.15       33.79        2.69 o
  -8   7  18       25.85       29.21        4.45 o
  -5   7  18       -1.65        1.94        3.58 o
  -2   7  18       17.65       16.47        2.44 o
   1   7  18        5.00        1.71        4.81 o
  -7   8  18       11.85        6.56        3.26 o
  -4   8  18       18.75       18.65        4.56 o
  -1   8  18       25.20       23.62        4.36 o
  -1   1  19       -0.10        0.48        2.23 o
  -3   2  19        7.90        7.51        2.16 o
   0   2  19        2.05        3.21        2.67 o
  -5   3  19        1.90        1.38        3.36 o
  -2   3  19        5.30        2.08        3.09 o
   1   3  19       15.40       16.86        2.30 o
  -4   4  19        8.95        7.43        2.60 o
  -1   4  19        3.20        1.90        2.62 o
  -3   5  19        3.75        2.19        2.94 o
